# Supplementary material for: Whole Transcriptome Sequencing Reveals Cancer-Related, Prognostically Significant Transcripts and Tumor-Infiltrating Immunocytes in Mantle Cell Lymphoma
Source: Cells. 2022 Oct 27;11(21):3394. doi: 10.3390/cells11213394 (PMC9654955; doi:10.3390/cells11213394)
Supplement: Supplementary file 1 [file cells-11-03394-s001.zip]

Archive with 2 entries (2 files):
- 28.10.2022-cells-1956495-SI Figures-MCL WTS-MDPI_Cells.pdf
- 28.10.2022-cells-1956495-SI Tables-MCL WTS-MDPI_Cells.pdf
